# Supplementary material for: Mapping the Genes for Susceptibility and Response to Leishmania tropica in Mouse
Source: PLoS Negl Trop Dis. 2013 Jul 11;7(7):e2282. doi: 10.1371/journal.pntd.0002282 (PMC3708836; doi:10.1371/journal.pntd.0002282)
Supplement: Table S1 — Numbers of mice analyzed in individual phenotypes. (XLS) [file pntd.0002282.s001.xls]

## Sheet: Sheet3
								Individual Phenotypes
								Lesion size week 19		Lesion size week 21		Lesion size week 23		Lesion size week 25		Lesion size week 27		Lesion size week 29		Lesion size week 31		Lesion size week 33		Lesion size week 35		Lesion size week 37		Lesion size week 39		Lesion size week 41		Lesion size week 43		Parasite number in spleen week 43		Parasite number in lymph nodes week 43		Parasite number in liver week 43		Splenomegaly week 43		Hepatomegaly week 43		CCL3/MIP-1alpha week 7		CCL7/MCP-3 week 7		CCL5/RANTES week 7
	Marker	Number of mice in the beginning of experiment	Total number of typed mice in all experiments	% of typed mice in all experiments	Number of mice in the end of experiment (week 43)	Total number of typed mice in analyses started after week 43	% of typed mice after week 43	typed mice (n)	analyzed mice (%)	typed mice (n)	analyzed mice (%)	typed mice (n)	analyzed mice (%)	typed mice (n)	analyzed mice (%)	typed mice (n)	analyzed mice (%)	typed mice (n)	analyzed mice (%)	typed mice (n)	analyzed mice (%)	typed mice (n)	analyzed mice (%)	typed mice (n)	analyzed mice (%)	typed mice (n)	analyzed mice (%)	typed mice (n)	analyzed mice (%)	typed mice (n)	analyzed mice (%)	typed mice (n)	analyzed mice (%)	typed mice (n)	analyzed mice (%)	typed mice (n)	analyzed mice (%)	typed mice (n)	analyzed mice (%)	typed mice (n)	analyzed mice (%)	typed mice (n)	analyzed mice (%)	typed mice (n)	analyzed mice (%)	typed mice (n)	analyzed mice (%)	typed mice (n)	analyzed mice (%)
	D2Mit156	245	244	99.5918	233	233	100	242	98.7755	241	99.177	241	99.177	241	99.177	241	99.177	241	99.177	239	99.1701	239	99.1701	238	99.1667	237	99.5798	236	100	235	100	233	100	232	100	226	100	232	100	233	100	233	100	236	99.1597	236	99.1597	235	99.1561
	D2Mit389	245	243	99.1837	233	233	100	241	98.3673	240	98.7654	240	98.7654	240	98.7654	240	98.7654	240	98.7654	238	98.7552	238	98.7552	237	98.75	236	99.1597	235	99.5763	234	99.5745	233	100	232	100	226	100	232	100	233	100	233	100	235	98.7395	235	98.7395	234	98.7342
	D2Nds3	245	243	99.1837	233	233	100	241	98.3673	240	98.7654	240	98.7654	240	98.7654	240	98.7654	240	98.7654	238	98.7552	238	98.7552	237	98.75	236	99.1597	235	99.5763	234	99.5745	233	100	232	100	226	100	232	100	233	100	233	100	235	98.7395	235	98.7395	234	98.7342
	D2Mit257	245	243	99.1837	233	233	100	241	98.3673	240	98.7654	240	98.7654	240	98.7654	240	98.7654	240	98.7654	238	98.7552	238	98.7552	237	98.75	236	99.1597	235	99.5763	234	99.5745	233	100	232	100	226	100	232	100	233	100	233	100	235	98.7395	235	98.7395	234	98.7342
	D2Mit283	245	243	99.1837	233	233	100	242	98.7755	241	99.177	241	99.177	241	99.177	241	99.177	241	99.177	239	99.1701	239	99.1701	238	99.1667	237	99.5798	236	100	235	100	233	100	232	100	226	100	232	100	233	100	233	100	236	99.1597	236	99.1597	235	99.1561
	D2Mit52	245	245	100	233	232	99.5708	243	99.1837	241	99.177	241	99.177	241	99.177	241	99.177	241	99.177	239	99.1701	239	99.1701	238	99.1667	236	99.1597	235	99.5763	234	99.5745	232	99.5708	231	99.569	225	99.5575	231	99.569	232	99.5708	232	99.5708	237	99.5798	237	99.5798	236	99.5781
	D3Mit25	245	244	99.5918	233	233	100	242	98.7755	241	99.177	241	99.177	241	99.177	241	99.177	241	99.177	239	99.1701	239	99.1701	238	99.1667	237	99.5798	236	100	235	100	233	100	232	100	226	100	232	100	233	100	233	100	236	99.1597	236	99.1597	235	99.1561
	D3Mit11	245	245	100	233	233	100	243	99.1837	242	99.5885	242	99.5885	242	99.5885	242	99.5885	242	99.5885	240	99.5851	240	99.5851	239	99.5833	238	100	236	100	235	100	233	100	232	100	226	100	232	100	233	100	233	100	236	99.1597	236	99.1597	235	99.1561
	D4Mit153	245	243	99.1837	233	233	100	241	98.3673	240	98.7654	240	98.7654	240	98.7654	240	98.7654	240	98.7654	238	98.7552	238	98.7552	237	98.75	236	99.1597	235	99.5763	234	99.5745	233	100	232	100	226	100	232	100	233	100	233	100	235	98.7395	235	98.7395	234	98.7342
	D6Mit48	245	243	99.1837	233	233	100	241	98.3673	240	98.7654	240	98.7654	240	98.7654	240	98.7654	240	98.7654	238	98.7552	238	98.7552	237	98.75	236	99.1597	235	99.5763	234	99.5745	233	100	232	100	226	100	232	100	233	100	233	100	235	98.7395	235	98.7395	234	98.7342
	D6Mit320	245	244	99.5918	233	233	100	242	98.7755	241	99.177	241	99.177	241	99.177	241	99.177	241	99.177	239	99.1701	239	99.1701	238	99.1667	237	99.5798	235	99.5763	234	99.5745	233	100	232	100	226	100	232	100	233	100	233	100	235	98.7395	235	98.7395	234	98.7342
	D10Mit67	245	242	98.7755	233	233	100	241	98.3673	240	98.7654	240	98.7654	240	98.7654	240	98.7654	240	98.7654	238	98.7552	238	98.7552	237	98.75	236	99.1597	235	99.5763	234	99.5745	233	100	232	100	226	100	232	100	233	100	233	100	235	98.7395	235	98.7395	234	98.7342
	D10Mit103	245	242	98.7755	233	233	100	241	98.3673	240	98.7654	240	98.7654	240	98.7654	240	98.7654	240	98.7654	238	98.7552	238	98.7552	237	98.75	236	99.1597	234	99.1525	233	99.1489	232	99.5708	232	100	226	100	232	100	233	100	233	100	234	98.3193	234	98.3193	233	98.3122
	D11Mit139	245	242	98.7755	233	232	99.5708	241	98.3673	240	98.7654	240	98.7654	240	98.7654	240	98.7654	240	98.7654	238	98.7552	238	98.7552	237	98.75	236	99.1597	234	99.1525	233	99.1489	232	99.5708	231	99.569	225	99.5575	231	99.569	232	99.5708	232	99.5708	234	98.3193	234	98.3193	233	98.3122
	D11Mit242	245	243	99.1837	233	233	100	241	98.3673	240	98.7654	240	98.7654	240	98.7654	240	98.7654	240	98.7654	238	98.7552	238	98.7552	237	98.75	236	99.1597	235	99.5763	234	99.5745	233	100	232	100	226	100	232	100	233	100	233	100	235	98.7395	235	98.7395	234	98.7342
	D11Nds18	245	245	100	233	233	100	243	99.1837	242	99.5885	242	99.5885	242	99.5885	242	99.5885	242	99.5885	240	99.5851	240	99.5851	239	99.5833	237	99.5798	235	99.5763	234	99.5745	233	100	232	100	226	100	232	100	233	100	233	100	236	99.1597	236	99.1597	235	99.1561
	D11Mit37	245	245	100	233	233	100	244	99.5918	242	99.5885	242	99.5885	242	99.5885	242	99.5885	242	99.5885	240	99.5851	240	99.5851	239	99.5833	238	100	236	100	235	100	233	100	232	100	226	100	232	100	233	100	233	100	237	99.5798	237	99.5798	236	99.5781
	D16Mit126	245	244	99.5918	233	233	100	242	98.7755	241	99.177	241	99.177	241	99.177	241	99.177	241	99.177	239	99.1701	239	99.1701	238	99.1667	237	99.5798	235	99.5763	234	99.5745	233	100	232	100	226	100	232	100	233	100	233	100	235	98.7395	235	98.7395	234	98.7342
	D17Mit38	245	245	100	233	233	100	243	99.1837	242	99.5885	242	99.5885	242	99.5885	242	99.5885	242	99.5885	240	99.5851	240	99.5851	239	99.5833	237	99.5798	235	99.5763	234	99.5745	233	100	232	100	226	100	232	100	233	100	233	100	236	99.1597	236	99.1597	235	99.1561
	D17Mit130	245	242	98.7755	233	233	100	241	98.3673	240	98.7654	240	98.7654	240	98.7654	240	98.7654	240	98.7654	239	99.1701	239	99.1701	238	99.1667	237	99.5798	235	99.5763	234	99.5745	233	100	232	100	226	100	232	100	233	100	233	100	235	98.7395	235	98.7395	234	98.7342
	D18Mit35	245	243	99.1837	233	233	100	241	98.3673	240	98.7654	240	98.7654	240	98.7654	240	98.7654	240	98.7654	238	98.7552	238	98.7552	237	98.75	236	99.1597	235	99.5763	234	99.5745	233	100	232	100	226	100	232	100	233	100	233	100	235	98.7395	235	98.7395	234	98.7342
	D18Mit40	245	243	99.1837	233	233	100	242	98.7755	241	99.177	241	99.177	241	99.177	241	99.177	241	99.177	240	99.5851	240	99.5851	239	99.5833	238	100	236	100	235	100	233	100	232	100	226	100	232	100	233	100	233	100	236	99.1597	236	99.1597	235	99.1561
	D18Mit49	245	243	99.1837	233	233	100	242	98.7755	241	99.177	241	99.177	241	99.177	241	99.177	241	99.177	240	99.5851	240	99.5851	239	99.5833	237	99.5798	236	100	235	100	233	100	232	100	226	100	232	100	233	100	233	100	237	99.5798	237	99.5798	236	99.5781
								Total number of mice analyzed		Total number of mice analyzed		Total number of mice analyzed		Total number of mice analyzed		Total number of mice analyzed		Total number of mice analyzed		Total number of mice analyzed		Total number of mice analyzed		Total number of mice analyzed		Total number of mice analyzed		Total number of mice analyzed		Total number of mice analyzed		Total number of mice analyzed		Total number of mice analyzed		Total number of mice analyzed		Total number of mice analyzed		Total number of mice analyzed		Total number of mice analyzed		Total number of mice analyzed		Total number of mice analyzed		Total number of mice analyzed
								245		243		243		243		243		243		241		241		240		238		236		235		233		232		226		232		233		233		238		238		237
										2 mice died										2 mice died		1 mouse died				2 mice died		2 mice died		1 mouse died		2 mice died
