# Supplementary material for: Mapping the Genes for Susceptibility and Response to Leishmania tropica in Mouse
Source: PLoS Negl Trop Dis. 2013 Jul 11;7(7):e2282. doi: 10.1371/journal.pntd.0002282 (PMC3708836; doi:10.1371/journal.pntd.0002282)
Supplement: Table S2 — Chromosomal positions of typed markers. (XLS) [file pntd.0002282.s002.xls]

## Sheet: Sheet1
Chromosome	Marker	linked Ltr locus	Position in cM	Position in Bp
2	D2Mit156	Ltr1	31.66	57081653
	D2Mit389	Ltr2	54.43	103265371
	D2Nds3/Il1b	Ltr2	NA	129370826
	D2Mit257	Ltr2	64.18	132370937
	D2Mit283		74.28	150302991
	D2Mit52	Ltr2	87.22	167370301
3	D3Mit25	Ltr3	27.32	NA
	D3Mit11	Ltr3	43.71	100556675
4	D4Mit153	Ltr4	44.59	96477514
6	D6Mit48		12.75	NA
	D6Mit320		32.45	74207453
10	D10Mit67	Ltr5	45.35	90671039
	D10Mit103	Ltr5	73.57	125739225
11	D11Mit139		29.23	49209750
	D11Mit242		39.47	63428581
	D11Nds18/Atp1b2		42.86	69599736
	D11Mit37	Ltr6	49.7	81939510
16	D16Mit126		30.45	45972450
17	D17Mit38		45.64	NA
	D17Mit130	Ltr7	57.39	87393770
18	D18Mit35		23.86	44976313
	D18Mit40	Ltr8	37.11	63741832
	D18Mit49	Ltr8	51.27	76047021
