# Supplementary material for: Mapping the Genes for Susceptibility and Response to Leishmania tropica in Mouse
Source: PLoS Negl Trop Dis. 2013 Jul 11;7(7):e2282. doi: 10.1371/journal.pntd.0002282 (PMC3708836; doi:10.1371/journal.pntd.0002282)
Supplement: Table S3 — ID numbers of potential candidate genes localized in Ltr loci. (XLS) [file pntd.0002282.s003.xls]

## Sheet: Sheet1
gene code	full name	MGI ID	NCBI GENE ID
Ccl1	chemokine (C-C motif) ligand 1	MGI:98258	20290
Ccl11	chemokine (C-C motif) ligand 11	MGI:103576	20292
Ccl2	chemokine (C-C motif) ligand 2	MGI:98259	20296
Ccl5	chemokine (C-C motif) ligand 5	MGI:98262	20304
Ccl7	chemokine (C-C motif) ligand 7	MGI:99512	20306
Cd2	CD2 antigen	MGI:88320	12481
Cd40	CD40 antigen	MGI:88336	21939
Cd44	CD44 antigen	MGI:88338	12505
Cd74	CD74 antigen (invariant polypeptide of major histocompatibility complex, class II antigen-associated)	MGI:96534	16149
Dll4	delta-like 4 (Drosophila)	MGI:1859388	54485
Hdc	histidine decarboxylase	MGI:96062	15186
Ifnb1	interferon beta 1, fibroblast	MGI:107657	15977
Igf1	insulin-like growth factor 1	MGI:96432	16000
Il1	interleukin 1 complex	MGI:96536	111343
Il12a	interleukin 12a	MGI:96539	16159
Jun	Jun oncogene	MGI:96646	16476
Lgals3	lectin, galactose binding, soluble 3	MGI:96778	16854
Man2a1	mannosidase 2, alpha 1	MGI:104669	17158
Mbd2	methyl-CpG binding domain protein 2	MGI:1333813	17191
Mif	macrophage migration inhibitory factor	MGI:96982	17319
Mmp9	matrix metallopeptidase 9	MGI:97011	17395
Ngf	nerve growth factor	MGI:97321	18049
Nos2	nitric oxide synthase 2, inducible	MGI:97361	18126
Notch2	notch 2	MGI:97364	18129
Ptpn1	protein tyrosine phosphatase, non-receptor type 1	MGI:97805	19246
Sec22b	SEC22 vesicle trafficking protein homolog B (S. cerevisiae)	MGI:1338759	20333
Smad7	SMAD family member 7	MGI:1100518	17131
Stat6	signal transducer and activator of transcription 6	MGI:103034	20852
Traf6	TNF receptor-associated factor 6	MGI:108072	22034
Vcam1	vascular cell adhesion molecule 1	MGI:98926	22329
Vtcn1	V-set domain containing T cell activation inhibitor 1	MGI:3039619	242122
